# Supplementary material for: Dcp2 C-terminal cis-binding elements control selective targeting of the decapping enzyme by forming distinct decapping complexes
Source: eLife. 2022 May 23;11:e74410. doi: 10.7554/eLife.74410 (PMC9170289; doi:10.7554/eLife.74410)
Supplement: Figure 1—source data 1. [file elife-74410-fig1-data1.zip]

Archive with 15 entries (15 files):
- Figure 1D-source data/Figure 1D images and image file names.ai
- Figure 1D-source data/HF-02-19-2020-YRA1-R2.img
- Figure 1D-source data/HF-02-19-2020-YRA1-R2.inf
- Figure 1D-source data/HF-02-19-20-HXT6.img
- Figure 1D-source data/HF-02-19-20-HXT6.inf
- Figure 1D-source data/HF-02-19-20-SCR1.img
- Figure 1D-source data/HF-02-19-20-SCR1.inf
- Figure 1D-source data/HF-02-25-20-EDC1.img
- Figure 1D-source data/HF-02-25-20-EDC1.inf
- Figure 1D-source data/HF-02-25-20-RPS28B.img
- Figure 1D-source data/HF-02-25-20-RPS28B.inf
- Figure 1D-source data/HF-02-25-20-SCR1.img
- Figure 1D-source data/HF-02-25-20-SCR1.inf
- Figure 1D-source data/HF-02-25-20-SDS23.img
- Figure 1D-source data/HF-02-25-20-SDS23.inf
