# Supplementary material for: Dcp2 C-terminal cis-binding elements control selective targeting of the decapping enzyme by forming distinct decapping complexes
Source: eLife. 2022 May 23;11:e74410. doi: 10.7554/eLife.74410 (PMC9170289; doi:10.7554/eLife.74410)
Supplement: Figure 1—source data 1. [file elife-74410-fig1-data1.zip › Figure 1D-source data/HF-02-19-20-SCR1.inf]

BAS_IMAGE_FILE
HF-02-19-20-SCR1
20*40
50
50
16
3140
5040
10000
5.0
Wed Mar 04 11:31:43 2020
1583339503

IPR2500
