# Supplementary material for: Dcp2 C-terminal cis-binding elements control selective targeting of the decapping enzyme by forming distinct decapping complexes
Source: eLife. 2022 May 23;11:e74410. doi: 10.7554/eLife.74410 (PMC9170289; doi:10.7554/eLife.74410)
Supplement: Figure 1—source data 1. [file elife-74410-fig1-data1.zip › Figure 1D-source data/HF-02-25-20-SDS23.inf]

BAS_IMAGE_FILE
HF-02-25-20-SDS23
20*40
50
50
16
3140
5020
10000
5.0
Tue Mar 03 07:23:10 2020
1583238190

IPR2500
