# Supplementary material for: Dcp2 C-terminal cis-binding elements control selective targeting of the decapping enzyme by forming distinct decapping complexes
Source: eLife. 2022 May 23;11:e74410. doi: 10.7554/eLife.74410 (PMC9170289; doi:10.7554/eLife.74410)
Supplement: Figure 2—figure supplement 1—source data 1. [file elife-74410-fig2-figsupp1-data1.zip]

Archive with 27 entries (27 files):
- Figure 2B & Figure 2-figure supplement 1B-source data/Figure 2B & Figure 2-figure supplement 1B images and image file names.ai
- Figure 2B & Figure 2-figure supplement 1B-source data/HF-02-20-2020-DIF1.img
- Figure 2B & Figure 2-figure supplement 1B-source data/HF-02-20-2020-DIF1.inf
- Figure 2B & Figure 2-figure supplement 1B-source data/HF-02-20-21-2020-SCR1.img
- Figure 2B & Figure 2-figure supplement 1B-source data/HF-02-20-21-2020-SCR1.inf
- Figure 2B & Figure 2-figure supplement 1B-source data/HF-02-20-21-20-AGA1.img
- Figure 2B & Figure 2-figure supplement 1B-source data/HF-02-20-21-20-AGA1.inf
- Figure 2B & Figure 2-figure supplement 1B-source data/HF-02-20-21-20-CHA1-DIF1.img
- Figure 2B & Figure 2-figure supplement 1B-source data/HF-02-20-21-20-CHA1-DIF1.inf
- Figure 2B & Figure 2-figure supplement 1B-source data/HF-02-20-21-20-HXT6-CHA1.img
- Figure 2B & Figure 2-figure supplement 1B-source data/HF-02-20-21-20-HXT6-CHA1.inf
- Figure 2B & Figure 2-figure supplement 1B-source data/HF-02-20-21-20-LSM3.img
- Figure 2B & Figure 2-figure supplement 1B-source data/HF-02-20-21-20-LSM3.inf
- Figure 2B & Figure 2-figure supplement 1B-source data/HF-08-19-20-2020-ADE2-CAN1.img
- Figure 2B & Figure 2-figure supplement 1B-source data/HF-08-19-20-2020-ADE2-CAN1.inf
- Figure 2B & Figure 2-figure supplement 1B-source data/HF-08-19-20-2020-RPS28B-CYH2-B.img
- Figure 2B & Figure 2-figure supplement 1B-source data/HF-08-19-20-2020-RPS28B-CYH2-B.inf
- Figure 2B & Figure 2-figure supplement 1B-source data/HF-08-19-20-2020-SCR1.img
- Figure 2B & Figure 2-figure supplement 1B-source data/HF-08-19-20-2020-SCR1.inf
- Figure 2B & Figure 2-figure supplement 1B-source data/HF-08-19-20-2020-YRA1-EDC1.img
- Figure 2B & Figure 2-figure supplement 1B-source data/HF-08-19-20-2020-YRA1-EDC1.inf
- Figure 2B & Figure 2-figure supplement 1B-source data/HF-08-27-2020-SCR1.img
- Figure 2B & Figure 2-figure supplement 1B-source data/HF-08-27-2020-SCR1.inf
- Figure 2B & Figure 2-figure supplement 1B-source data/HF-08-27-2020-SDS23.img
- Figure 2B & Figure 2-figure supplement 1B-source data/HF-08-27-2020-SDS23.inf
- Figure 2B & Figure 2-figure supplement 1B-source data/HF-09-18-08-27-2020-HSP12.img
- Figure 2B & Figure 2-figure supplement 1B-source data/HF-09-18-08-27-2020-HSP12.inf
