# Supplementary material for: Dcp2 C-terminal cis-binding elements control selective targeting of the decapping enzyme by forming distinct decapping complexes
Source: eLife. 2022 May 23;11:e74410. doi: 10.7554/eLife.74410 (PMC9170289; doi:10.7554/eLife.74410)
Supplement: Figure 2—figure supplement 1—source data 1. [file elife-74410-fig2-figsupp1-data1.zip › Figure 2B & Figure 2-figure supplement 1B-source data/HF-02-20-21-20-CHA1-DIF1.inf]

BAS_IMAGE_FILE
HF-02-20-21-20-CHA1-DIF1
20*40
50
50
16
3140
6360
10000
5.0
Thu Mar 05 07:23:58 2020
1583411038

IPR2500
