# Supplementary material for: Dcp2 C-terminal cis-binding elements control selective targeting of the decapping enzyme by forming distinct decapping complexes
Source: eLife. 2022 May 23;11:e74410. doi: 10.7554/eLife.74410 (PMC9170289; doi:10.7554/eLife.74410)
Supplement: Figure 3—source data 1. [file elife-74410-fig3-data1.zip]

Archive with 33 entries (33 files):
- Figure 3B-source data/Figure 3B images and image file names.ai
- Figure 3B-source data/HF-08-28-31-2020-CYH2.img
- Figure 3B-source data/HF-08-28-31-2020-CYH2.inf
- Figure 3B-source data/HF-08-28-31-2020-EDC1.img
- Figure 3B-source data/HF-08-28-31-2020-EDC1.inf
- Figure 3B-source data/HF-08-28-31-2020-RPS28B.img
- Figure 3B-source data/HF-08-28-31-2020-RPS28B.inf
- Figure 3B-source data/HF-08-28-31-2020-SCR1.img
- Figure 3B-source data/HF-08-28-31-2020-SCR1.inf
- Figure 3B-source data/HF-08-28-31-2020-SDS23.img
- Figure 3B-source data/HF-08-28-31-2020-SDS23.inf
- Figure 3B-source data/HF-08-28-31-2020-YRA1.img
- Figure 3B-source data/HF-08-28-31-2020-YRA1.inf
- Figure 3B-source data/HF-09-16-17-2020-CAN1.img
- Figure 3B-source data/HF-09-16-17-2020-CAN1.inf
- Figure 3B-source data/HF-09-16-17-2020-SCR1.img
- Figure 3B-source data/HF-09-16-17-2020-SCR1.inf
- Figure 3B-source data/HF-09-18-2020-CAN1.img
- Figure 3B-source data/HF-09-18-2020-CAN1.inf
- Figure 3B-source data/HF-09-18-2020-SCR1.img
- Figure 3B-source data/HF-09-18-2020-SCR1.inf
- Figure 3B-source data/HF-09-9-2020-CYH2.img
- Figure 3B-source data/HF-09-9-2020-CYH2.inf
- Figure 3B-source data/HF-09-9-2020-EDC1.img
- Figure 3B-source data/HF-09-9-2020-EDC1.inf
- Figure 3B-source data/HF-09-9-2020-RPS28B.img
- Figure 3B-source data/HF-09-9-2020-RPS28B.inf
- Figure 3B-source data/HF-09-9-2020-SCR1.img
- Figure 3B-source data/HF-09-9-2020-SCR1.inf
- Figure 3B-source data/HF-09-9-2020-SDS23.img
- Figure 3B-source data/HF-09-9-2020-SDS23.inf
- Figure 3B-source data/HF-09-9-2020-YRA1.img
- Figure 3B-source data/HF-09-9-2020-YRA1.inf
