# Supplementary material for: Dcp2 C-terminal cis-binding elements control selective targeting of the decapping enzyme by forming distinct decapping complexes
Source: eLife. 2022 May 23;11:e74410. doi: 10.7554/eLife.74410 (PMC9170289; doi:10.7554/eLife.74410)
Supplement: Figure 3—source data 1. [file elife-74410-fig3-data1.zip › Figure 3B-source data/HF-08-28-31-2020-CYH2.inf]

BAS_IMAGE_FILE
HF-08-28-31-2020-CYH2
20*40
50
50
16
3000
7120
10000
5.0
Thu Sep 17 14:17:18 2020
1600366638

IPR2500
