# Supplementary material for: Dcp2 C-terminal cis-binding elements control selective targeting of the decapping enzyme by forming distinct decapping complexes
Source: eLife. 2022 May 23;11:e74410. doi: 10.7554/eLife.74410 (PMC9170289; doi:10.7554/eLife.74410)
Supplement: Figure 3—source data 1. [file elife-74410-fig3-data1.zip › Figure 3B-source data/HF-08-28-31-2020-YRA1.inf]

BAS_IMAGE_FILE
HF-08-28-31-2020-YRA1
20*40
50
50
16
3000
7780
10000
5.0
Sun Sep 13 07:07:35 2020
1599995255

IPR2500
