# Supplementary material for: Dcp2 C-terminal cis-binding elements control selective targeting of the decapping enzyme by forming distinct decapping complexes
Source: eLife. 2022 May 23;11:e74410. doi: 10.7554/eLife.74410 (PMC9170289; doi:10.7554/eLife.74410)
Supplement: Figure 3—source data 2. [file elife-74410-fig3-data2.zip]

Archive with 9 entries (9 files):
- Figure 3C-source data/Figure 3C images and image file names.ai
- Figure 3C-source data/HF-12-9-10-2020-BUR6.img
- Figure 3C-source data/HF-12-9-10-2020-BUR6.inf
- Figure 3C-source data/HF-12-9-10-2020-DIF1-R.img
- Figure 3C-source data/HF-12-9-10-2020-DIF1-R.inf
- Figure 3C-source data/HF-12-9-10-2020-LSM3-B.img
- Figure 3C-source data/HF-12-9-10-2020-LSM3-B.inf
- Figure 3C-source data/HF-12-9-10-2020-SCR1.img
- Figure 3C-source data/HF-12-9-10-2020-SCR1.inf
