# Supplementary material for: Dcp2 C-terminal cis-binding elements control selective targeting of the decapping enzyme by forming distinct decapping complexes
Source: eLife. 2022 May 23;11:e74410. doi: 10.7554/eLife.74410 (PMC9170289; doi:10.7554/eLife.74410)
Supplement: Figure 3—source data 2. [file elife-74410-fig3-data2.zip › Figure 3C-source data/HF-12-9-10-2020-LSM3-B.inf]

BAS_IMAGE_FILE
HF-12-9-10-2020-LSM3-B
20*40
50
50
16
3000
8000
10000
5.0
Fri Dec 18 14:01:45 2020
1608318105

IPR2500
