# Supplementary material for: Dcp2 C-terminal cis-binding elements control selective targeting of the decapping enzyme by forming distinct decapping complexes
Source: eLife. 2022 May 23;11:e74410. doi: 10.7554/eLife.74410 (PMC9170289; doi:10.7554/eLife.74410)
Supplement: Figure 4—source data 1. [file elife-74410-fig4-data1.zip › Figure 4D-source data/HF-07-20-21-2020-EDC1.inf]

BAS_IMAGE_FILE
HF-07-20-21-2020-EDC1
20*40
50
50
16
3160
8000
10000
5.0
Mon Jul 27 06:54:08 2020
1595847248

IPR2500
