# Supplementary material for: Dcp2 C-terminal cis-binding elements control selective targeting of the decapping enzyme by forming distinct decapping complexes
Source: eLife. 2022 May 23;11:e74410. doi: 10.7554/eLife.74410 (PMC9170289; doi:10.7554/eLife.74410)
Supplement: Figure 4—source data 1. [file elife-74410-fig4-data1.zip › Figure 4D-source data/HF-08-26-2020-YRA1.inf]

BAS_IMAGE_FILE
HF-08-26-2020-YRA1
20*40
50
50
16
2980
4600
10000
5.0
Fri Aug 28 20:21:29 2020
1598660489

IPR2500
