# Supplementary material for: Dcp2 C-terminal cis-binding elements control selective targeting of the decapping enzyme by forming distinct decapping complexes
Source: eLife. 2022 May 23;11:e74410. doi: 10.7554/eLife.74410 (PMC9170289; doi:10.7554/eLife.74410)
Supplement: Figure 4—figure supplement 3—source data 1. [file elife-74410-fig4-figsupp3-data1.zip]

Archive with 25 entries (25 files):
- Figure 4C & Figure 4-figure supplement 3B-source data/Figure 4C & Figure 4-figure supplement 3B images and image file names.ai
- Figure 4C & Figure 4-figure supplement 3B-source data/HF-01-14-15-2021-CAN1.img
- Figure 4C & Figure 4-figure supplement 3B-source data/HF-01-14-15-2021-CAN1.inf
- Figure 4C & Figure 4-figure supplement 3B-source data/HF-01-14-15-2021-CYH2-B.img
- Figure 4C & Figure 4-figure supplement 3B-source data/HF-01-14-15-2021-CYH2-B.inf
- Figure 4C & Figure 4-figure supplement 3B-source data/HF-01-14-15-2021-SCR1.img
- Figure 4C & Figure 4-figure supplement 3B-source data/HF-01-14-15-2021-SCR1.inf
- Figure 4C & Figure 4-figure supplement 3B-source data/HF-01-23-24-2021-DIF1.img
- Figure 4C & Figure 4-figure supplement 3B-source data/HF-01-23-24-2021-DIF1.inf
- Figure 4C & Figure 4-figure supplement 3B-source data/HF-01-23-24-2021-LSM3.img
- Figure 4C & Figure 4-figure supplement 3B-source data/HF-01-23-24-2021-LSM3.inf
- Figure 4C & Figure 4-figure supplement 3B-source data/HF-01-23-24-2021-SCR1.img
- Figure 4C & Figure 4-figure supplement 3B-source data/HF-01-23-24-2021-SCR1.inf
- Figure 4C & Figure 4-figure supplement 3B-source data/HF-01-23-24-2021-SDS23.img
- Figure 4C & Figure 4-figure supplement 3B-source data/HF-01-23-24-2021-SDS23.inf
- Figure 4C & Figure 4-figure supplement 3B-source data/HF-02-26-2021-ADE2.img
- Figure 4C & Figure 4-figure supplement 3B-source data/HF-02-26-2021-ADE2.inf
- Figure 4C & Figure 4-figure supplement 3B-source data/HF-02-26-2021-EDC1-HXT6.img
- Figure 4C & Figure 4-figure supplement 3B-source data/HF-02-26-2021-EDC1-HXT6.inf
- Figure 4C & Figure 4-figure supplement 3B-source data/HF-02-26-2021-RPS28B.img
- Figure 4C & Figure 4-figure supplement 3B-source data/HF-02-26-2021-RPS28B.inf
- Figure 4C & Figure 4-figure supplement 3B-source data/HF-02-26-2021-SCR1.img
- Figure 4C & Figure 4-figure supplement 3B-source data/HF-02-26-2021-SCR1.inf
- Figure 4C & Figure 4-figure supplement 3B-source data/HF-02-26-2021-YRA1.img
- Figure 4C & Figure 4-figure supplement 3B-source data/HF-02-26-2021-YRA1.inf
