# Supplementary material for: Dcp2 C-terminal cis-binding elements control selective targeting of the decapping enzyme by forming distinct decapping complexes
Source: eLife. 2022 May 23;11:e74410. doi: 10.7554/eLife.74410 (PMC9170289; doi:10.7554/eLife.74410)
Supplement: Figure 4—figure supplement 3—source data 1. [file elife-74410-fig4-figsupp3-data1.zip › Figure 4C & Figure 4-figure supplement 3B-source data/HF-01-14-15-2021-SCR1.inf]

BAS_IMAGE_FILE
HF-01-14-15-2021-SCR1
20*40
50
50
16
3000
7960
10000
5.0
Thu Jan 28 10:53:22 2021
1611849202

IPR2500
